# Supplementary material for: Development of Magnetically Levitated Rotary Table for Repetitive Trajectory Tracking
Source: Sensors (Basel). 2022 Jun 3;22(11):4270. doi: 10.3390/s22114270 (PMC9185631; doi:10.3390/s22114270)
Supplement: Supplementary file 1 [file sensors-22-04270-s001.zip]

Archive with 1 entries (1 files):
- sensors-1727182-supplementary.mp4
